# Supplementary material for: N-Doped Biochar as a New Metal-Free Activator of Peroxymonosulfate for Singlet Oxygen-Dominated Catalytic Degradation of Acid Orange 7
Source: Nanomaterials (Basel). 2021 Sep 2;11(9):2288. doi: 10.3390/nano11092288 (PMC8471211; doi:10.3390/nano11092288)
Supplement: Supplementary file 1 [file nanomaterials-11-02288-s001.zip]

Archive with 1 entries (1 files):
- nanomaterials-1318207-supplementary.pdf
